# Supplementary material for: Metaproteomics Reveals Alteration of the Gut Microbiome in Weaned Piglets Due to the Ingestion of the Mycotoxins Deoxynivalenol and Zearalenone
Source: Toxins (Basel). 2021 Aug 21;13(8):583. doi: 10.3390/toxins13080583 (PMC8402495; doi:10.3390/toxins13080583)
Supplement: Supplementary file 1 [file toxins-13-00583-s001.zip]

Archive with 1 entries (1 files):
- toxins-1321411-supplementary.pdf
